# Supplementary material for: Analysis of changes in circular RNA expression and construction of ceRNA networks in human dilated cardiomyopathy
Source: J Cell Mol Med. 2021 Jan 22;25(5):2572–83. doi: 10.1111/jcmm.16251 (PMC7933965; doi:10.1111/jcmm.16251)
Supplement: Supplementary file 1 — Appendix S1 [file JCMM-25-2572-s001.xlsx]

## Sheet: Sheet1
Patient	sex	age	coronary arteriography	left ventricular ejection fraction
1	male	43	negtive	0.3
2	male	57	negtive	0.28
3	male	44	negtive	0.32
