# Supplementary material for: Analysis of changes in circular RNA expression and construction of ceRNA networks in human dilated cardiomyopathy
Source: J Cell Mol Med. 2021 Jan 22;25(5):2572–83. doi: 10.1111/jcmm.16251 (PMC7933965; doi:10.1111/jcmm.16251)
Supplement: Supplementary file 2 — Appendix S2 [file JCMM-25-2572-s002.xlsx]

## Sheet: Sheet1
Sample ID	Sample Name	OD260/280 Ratio	OD260/230 Ratio	Conc. (ng/μl)	Volume (μl)	Quanity (ug)	QC result
1	NF1	1.85043	1.82127	123.406	13	1.60428	Pass
2	NF2	1.89015	1.8474	136.89	13	1.77957	Pass
3	NF3	1.8535	1.86782	148.06	13	1.92478	Pass
4	F1	1.80649	1.84015	147.44	13	1.91672	Pass
5	F2	1.833	1.81656	209.636	13	2.72527	Pass
6	F3	1.87177	1.85413	137.547	13	1.78811	Pass
