# Supplementary material for: Analysis of changes in circular RNA expression and construction of ceRNA networks in human dilated cardiomyopathy
Source: J Cell Mol Med. 2021 Jan 22;25(5):2572–83. doi: 10.1111/jcmm.16251 (PMC7933965; doi:10.1111/jcmm.16251)
Supplement: Supplementary file 3 — Appendix S3 [file JCMM-25-2572-s003.xlsx]

## Sheet: mRNA primer
Gene name	Primer type	Primer sequence
NPR3	Forward primer	TGACCAGTGGAGACTACGCCTTC
	Reverse primer	ACTGTCTGGAGGGACGAGTATGC
CFL2	Forward primer	TCTGGGCTCCTGAAAGTGCA
	Reverse primer	TCCAAGTGTCGAACGGTCCTTA
MLIP	Forward primer	CCTCGTACATACCAGTCCGCATTG
	Reverse primer	GTGGAAGAAGAGCCGTGGAAAGAG
EGR1	Forward primer	AGCAGCAGCAGCACCTTCAAC
	Reverse primer	CCACCAGCACCTTCTCGTTGTTC
FGF5	Forward primer	ACAGGGCGGGAGTGGTATGTG
	Reverse primer	GGCTGCTCCGACTGCTTGAATC
CYR61	Forward primer	CTTGGCAAGGAGCTGGGATTCG
	Reverse primer	ACAGGGAGCCGCTTCAGTGAG
GAPDH	Forward primer	GGAGCGAGATCCCTCCAAAAT
	Reverse primer	GGCTGTTGTCATACTTCTCATGG

## Sheet: circRNA primer
CircRNA ID	circBase ID	Primer type	Primer sequence
chr7:8257935-8275635-	hsa_circ_0079422	Forward primer	TCAGGAGCTTGATCCAGACCT
		Reverse primer	ACTGCATTTGTGTCCTGACATGT
chr4:187627717-187630999-	hsa_circ_0001461	Forward primer	GGCTCATGATGAGGACGCCA
		Reverse primer	GCAGAAGCAGGAGCAAAGCC
chr1:219352489-219385094+	hsa_circ_0111988	Forward primer	GCATCTGCTGTTTACCAGGCT
		Reverse primer	TGATCTGGGAGGAGCTGTTGG
chr5:158204421-158267118-	hsa_circ_0074818	Forward primer	TGCAAAGGAACACCAGGCAG
		Reverse primer	GCATGTCACGTGGGTTTCCC
chr1:247200894-247202839-	hsa_circ_0112877	Forward primer	GCATGAAAGAACTCACACTGGAGT
		Reverse primer	GAAGGATCCAGCAAAGCCCAC
chr13:35615070-35672542+	hsa_circ_0100315	Forward primer	GCAAGAACAGATGCTGGGTGG
		Reverse primer	TCCAAGTCAAATTCTCCACCAACC
GAPDH		Forward primer	GGAGCGAGATCCCTCCAAAAT
		Reverse primer	GGCTGTTGTCATACTTCTCATGG

## Sheet: circRNA sequence
>chr7:8257935-8275635-|hsa_circ_0079422|NM_004968|ICA1
GTTATAATATAACTTATCCTCTCATGCTTTTTTCCTGCCCCTTCTCCCCAAATCATCAACAATAGAAGAAGAAGAAAACA
TGTCAGGACACAAATGCAGTTATCCCTGGGACTTACAGGATCGATATGCTCAAGATAAGTCAGTTGTAAATAAGATGCAA
CAGAAATATTGGGAGACGAAGCAGGCCTTTATTAAAGCCACAGGGAAGAAGGAAGATGAACATGTTGTTGCCTCTGACGC
GGACCTGGATGCCAAGCTAGAGCTGTTTCATTCAATTCAGAGAACCTGTCTGGACTTATCGAAAGCAATTGTACTCTATC
AAAAGAGGATATGTTTCTTGTCTCAAGAAGAAAACGAACTGGGAAAATTTCTTCGATCCCAAGGTTTCCAAGATAAAACC
AGAGCAGGAAAGATGATGCAAGCGACAGGAAAGGCCCTCTGCTTTTCTTCCCAGCAAAGGTTGGCCTTACGAAATCCTTT
GTGTCGATTTCACCAAGAAGTGGAGACTTTTCGGCATCGGGCCATCTCAGATACTTGGCTGACGGTGAACCGCATGGAAC
AGTGCAGGACGGAATATAGAGGAGCACTATTATGGATGAAGGACGTGTCTCAGGAGCTTGATCCAGACCTCTACAAGCAA
ATGGAGAAGTTCAGGAAG
>chr4:187627717-187630999-|hsa_circ_0001461|NM_005245|FAT1
ATTCCCGACAGTTAAGCAATGGGGAGACATTTGGCTTTGCTCCTGCTTCTGCTCCTTCTCTTCCAACATTTTGGAGACAG
TGATGGCAGCCAACGACTTGAACAGACTCCTCTGCAGTTTACACACCTCGAGTACAACGTCACCGTGCAGGAGAACTCTG
CAGCTAAGACTTATGTGGGGCATCCTGTCAAGATGGGTGTTTACATTACACATCCAGCGTGGGAAGTAAGGTACAAAATT
GTTTCCGGAGACAGTGAAAACCTGTTCAAAGCTGAAGAGTACATTCTCGGAGACTTTTGCTTTCTAAGAATAAGGACCAA
AGGAGGAAATACAGCTATTCTTAATAGAGAAGTGAAGGATCACTACACATTGATAGTGAAAGCACTTGAAAAAAATACTA
ATGTGGAGGCGCGAACAAAGGTCAGGGTGCAGGTGCTGGATACAAATGACTTGAGACCGTTATTCTCACCCACCTCATAC
AGCGTTTCTTTACCTGAAAACACAGCTATAAGGACCAGTATCGCAAGAGTCAGCGCCACGGATGCAGACATAGGAACCAA
CGGGGAATTTTACTACAGTTTTAAAGATCGAACAGATATGTTTGCTATTCACCCAACCAGTGGTGTGATAGTGTTAACTG
GTAGACTTGATTACCTAGAGACCAAGCTCTATGAGATGGAAATCCTCGCTGCGGACCGTGGCATGAAGTTGTATGGGAGC
AGTGGCATCAGCAGCATGGCCAAGCTAACGGTGCACATCGAACAGGCCAATGAATGTGCTCCGGTGATAACAGCAGTGAC
ATTGTCACCATCAGAACTGGACAGGGACCCAGCATATGCAATTGTGACAGTGGATGACTGCGATCAGGGTGCCAATGGTG
ACATAGCATCTTTAAGCATCGTGGCAGGTGACCTTCTCCAGCAGTTTAGAACAGTGAGGTCCTTTCCAGGGAGTAAGGAG
TATAAAGTCAAAGCCATCGGTGGCATTGATTGGGACAGTCATCCTTTCGGCTACAATCTCACACTACAGGCTAAAGATAA
AGGAACTCCGCCCCAGTTCTCTTCTGTTAAAGTCATTCACGTGACTTCTCCACAGTTCAAAGCCGGGCCAGTCAAGTTTG
AAAAGGATGTTTACAGAGCAGAAATAAGTGAATTTGCTCCTCCCAACACACCTGTGGTCATGGTAAAGGCCATTCCTGCT
TATTCCCATTTGAGGTATGTTTTTAAAAGTACACCTGGAAAAGCTAAATTCAGTTTAAATTACAACACTGGTCTCATTTC
TATTTTAGAACCAGTTAAAAGACAGCAGGCAGCCCATTTTGAACTTGAAGTAACAACAAGTGACAGAAAAGCGTCCACCA
AGGTCTTGGTGAAAGTCTTAGGTGCAAATAGCAATCCCCCTGAATTTACCCAGACAGCGTACAAAGCTGCTTTTGATGAG
AACGTGCCCATTGGTACTACTGTCATGAGCCTGAGTGCCGTAGACCCTGATGAGGGTGAGAACGGGTACGTGACATACAG
TATCGCAAATTTAAATCATGTGCCGTTTGCGATTGACCATTTCACTGGTGCCGTGAGTACGTCAGAAAACCTGGACTACG
AACTGATGCCTCGGGTTTATACTCTGAGGATTCGTGCATCAGACTGGGGCTTGCCGTACCGCCGGGAAGTCGAAGTCCTT
GCTACAATTACTCTCAATAACTTGAATGACAACACACCTTTGTTTGAGAAAATAAATTGTGAAGGGACAATTCCCAGAGA
TCTAGGCGTGGGAGAGCAAATAACCACTGTTTCTGCTATTGATGCAGATGAACTTCAGTTGGTACAGTATCAGATTGAAG
CTGGAAATGAACTGGATTTCTTTAGTTTAAACCCCAACTCGGGGGTATTGTCATTAAAGCGATCGCTAATGGATGGCTTA
GGTGCAAAGGTGTCTTTCCACAGTCTGAGAATCACAGCTACAGATGGAGAAAATTTTGCCACACCATTATATATCAACAT
AACAGTGGCTGCCAGTCACAAGCTGGTAAACTTGCAGTGTGAAGAGACTGGTGTTGCCAAAATGCTGGCAGAGAAGCTCC
TGCAGGCAAATAAATTACACAACCAGGGAGAGGTGGAGGATATTTTCTTCGATTCTCACTCTGTCAATGCTCACATACCG
CAGTTTAGAAGCACTCTTCCGACTGGTATTCAGGTAAAGGAAAACCAGCCTGTGGGTTCCAGTGTAATTTTCATGAACTC
CACTGACCTTGACACTGGCTTCAATGGAAAACTGGTCTATGCTGTTTCTGGAGGAAATGAGGATAGTTGCTTCATGATTG
ATATGGAAACAGGAATGCTGAAAATTTTATCTCCTCTTGACCGTGAAACAACAGACAAATACACCCTGAATATTACCGTC
TATGACCTTGGGATACCCCAGAAGGCTGCGTGGCGTCTTCTACATGTCGTGGTTGTCGATGCCAATGATAATCCACCCGA
GTTTTTACAGGAGAGCTATTTTGTGGAAGTGAGTGAAGACAAGGAGGTACATAGTGAAATCATCCAGGTTGAAGCCACAG
ATAAAGACCTGGGGCCCAACGGACACGTGACGTACTCAATTGTTACAGACACAGACACATTTTCAATTGACAGCGTGACG
GGTGTTGTTAACATCGCACGCCCTCTGGATCGAGAGCTGCAGCATGAGCACTCCTTAAAGATTGAGGCCAGGGACCAAGC
CAGAGAAGAGCCTCAGCTGTTCTCCACTGTCGTTGTGAAAGTATCACTAGAAGATGTTAATGACAACCCACCTACATTTA
TTCCACCTAATTATCGTGTGAAAGTCCGAGAGGATCTTCCAGAAGGAACCGTCATCATGTGGTTAGAAGCCCACGATCCT
GATTTAGGTCAGTCTGGTCAGGTGAGATACAGCCTTCTGGACCACGGAGAAGGAAACTTCGATGTGGATAAACTCAGTGG
AGCAGTTAGGATCGTCCAGCAGTTGGACTTTGAGAAGAAGCAAGTGTATAATCTCACTGTGAGGGCCAAAGACAAGGGAA
AGCCAGTTTCTCTGTCTTCTACTTGCTATGTTGAAGTTGAGGTGGTTGATGTGAATGAGAACCTGCACCCACCCGTGTTT
TCCAGCTTTGTGGAAAAGGGGACAGTGAAAGAAGATGCACCTGTTGGTTCATTGGTAATGACGGTGTCGGCTCATGATGA
GGACGCCAGAAGAGATGGGGAGATCCGATACTCCATTAGAGATGGCTCTGGCGTTGGTGTTTTCAAAATAGGTGAAGAGA
CAG
>chr1:219352489-219385094+|hsa_circ_0111988|ENST00000483635.1|LYPLAL1
GTGATTCTGGACAAGGATTAAGAATGTGGATCAAGCAGGTTTTAAATCAAGATTTAACATTCCAACACATAAAAATTATT
TATCCAACAGCTCCTCCCAGATCATATACTCCTATGAAAGGAGGAATCTCCAATGTATGGTTTGACAGATTTAAAATAAC
CAATGACTGCCCAGAACACCTTGAATCAATTGATGTCATGTGTCAAGTGCTTACTGATTTGATTGATGAAGAAGTAAAAA
GTGGCATCAAGAAGAACAGGATATTAATAGGAGGATTCTCTATGGGAGGATGCATGGCAATACATTTAGCATATAGAAAT
CATCAAGATGTGGCAGGAGTATTTGCTCTTTCTAGTTTTCTGAATAAAGCATCTGCTGTTTACCAGGCTCTTCAGAAGAG
TAATGGTGTACTTCCTGAATTATTTCAGTGTCATGGTACTGCAGATGAGTTAGTTCTTCATTCTTGGGCAGAAGAGACAA
ACTCAATGTTAAAATCTCTAGGAGTGACCACGAAGTTTCATAGTTTTCCAAATGTTTACCATGAGCTAAGCAAAACTGAG
TTAGACATATTGAAGTTATGGATTCTTACAAAGCTGCCAGGAGAAATGGAAAAACAAAAATGAATGAATCAAGAGTGATT
TGTTAAT
>chr5:158204421-158267118-|hsa_circ_0074818|NM_024007|EBF1
GTTCTTCTTGAAATTTTTCCTCAAATGTAACCAAAATTGCCTAAAGAATGCGGGAAACCCACGTGACATGCGGAGATTCC
AGGTCGTGGTGTCTACGACAGTCAATGTGGATGGCCATGTCCTGGCAGTCTCTGATAACATGTTTGTCCATAATAATTCC
AAGCATGGGCGGAGGGCTCGGAGGCTTGACCCCTCGGAAGGTACGCCCTCTTATCTGGAACATGCTACTCCCTGTATCAA
AGCCATCAGCCCGAGTGAAGGATGGACGACGGGAGGTGCGACTGTGATCATCATAGGGGACAATTTCTTTGATGGGTTAC
AGGTCATATTCGGTACCATGCTGGTCTGGAGTGAGTTGATCACTCCTCATGCCATCCGTGTGCAGACCCCTCCTCGGCAC
ATCCCTGGTGTTGTGGAAGTCACACTGTCCTACAAATCTAAGCAGTTCTGCAAAGGAACACCAGGCAGATTCATTTATAC
AG
>chr1:247200894-247202839-|hsa_circ_0112877|NM_033213|ZNF670
GATTCAGTGTCATTTGAAGATGTGGCTGTGGCCTTTACTCAGGAGGAGTGGGCTTTGCTGGATCCTTCTCAAAAGAATCT
CTACAGAGATGTGATGCAAGAAATCTTCAGGAACCTGGCTTCTGTAGGAAACAAATCAGAAGACCAGAATATCCAAGATG
ACTTCAAAAATCCTGGGAGAAATCTAAGCAGTCATGTGGTAGAGAGACTGTTTGAAATTAAAGAAGGCAGTCAATATGGA
GAAACCTTCAGCCAGGATTCAAATTTGAATCTGAATAAGAAAGTTTCTACTGGAGTAAAGCCATGTGAATGCAGTGTGTG
TGGAAAAGTCTTCATATGTCATTCAGCCCTTCATAGGCACATCCTGTCTCACATTGGAAACAAACTATTTGAGTGTGAGG
AATGTCCAGAGAAGTTATATCATTGCAAACAATGTGGGAAAGCCTTTATCTCTCTCACCAGTGTTGACAGACACATGGTA
ACACACACTAGTAATGGGCCTTATAAGGGTCCAGTGTATGAGAAGCCTTTTGATTTTCCTAGTGTATTTCAAATGCCTCA
GAGCACTTACACTGGAGAGAAAACATATAAATGTAAACATTGTGATAAAGCCTTCAATTATTCAAGTTATCTTCGTGAAC
ATGAAAGAACTCATACTGGAGAGAAACCCTATGCATGTAAGAAATGTGGTAAATCATTCACTTTTTCCAGTTCTCTTCGC
CAACATGAAAGATCTCATACTGGAGAGAAACCCTATGAATGTAAGGAATGTGGCAAAGCCTTCAGTCGTTCCACTTACTT
GGGAATACATGAAAGAACGCATACTGGAGAAAAACCCTATGAATGTATAAAATGTGGCAAAGCCTTTAGATGTTCCAGAG
TCCTCAGAGTCCATGAAAGGACTCACAGTGGAGAAAAGCCCTATGAATGTAAACAATGTGGTAAAGCCTTCAAATATTCT
AGTAACCTATGTGAGCATGAAAGAACTCACACTGGAGTGAAACCTTATGGATGTAAGGAATGTG
>chr13:35615070-35672542+|hsa_circ_0100315|NM_015678|NBEA
CTGGTTGGTGGAGAATTTGACTTGGAGATGAACTTTATTATCCAGGATGCTGAGAGTATAACATGTATGACAGAGCTTTT
GGAGCACTGTGATGTAACATGTCAAGCAGAAATATGGAGCATGTTTACAGCCATTCTACGAAAAAGTGTTCGGAATTTAC
AGACTAGCACAGAAGTTGGGCTAATTGAACAAGTATTGCTGAAAATGAGTGCTGTAGATGACATGATAGCAGATCTTCTA
GTTGATATGTTGGGGGTTCTTGCCAGCTACAGCATCACTGTCAAGGAGTTGAAGCTTTTGTTCAGCATGCTTCGAGGAGA
AAGTGGAATCTGGCCAAGACATGCAGTAAAATTATTATCAGTTCTTAATCAGATGCCACAGAGACACGGTCCTGATACTT
TTTTCAATTTCCCTGGTTGTAGCGCTGCGGCAATTGCCTTGCCTCCTATTGCAAAGTGGCCTTATCAGAATGGCTTCACC
TTAAACACTTGGTTTCGTATGGATCCATTAAATAATATTAATGTTGATAAGGATAAACCTTATCTTTATTGTTTTCGTAC
TAGCAAAGGAGTTGGTTACTCTGCTCATTTTGTTGGCAACTGTTTAATAGTCACATCATTGAAGTCCAAAGGAAAAGGTT
TTCAGCATTGTGTGAAATATGATTTTCAACCACGCAAGTGGTACATGATCAGCATTGTCCACATTTACAATCGATGGAGG
AACAGTGAAATTCGGTGTTATGTTAATGGACAACTGGTATCTTATGGTGATATGGCTTGGCATGTTAACACAAATGATAG
CTATGACAAGTGCTTTCTTGGATCATCAGAAACTGCTGATGCAAATAGGGTATTCTGTGGTCAACTTGGTGCCGTGTATG
TGTTCAGTGAAGCACTCAACCCAGCACAGATATTTGCAATTCATCAGTTAGGACCTGGATATAAGAGTACCTTCAAGTTT
AAATCTGAGAGTGATATTCATTTGGCAGAACATCATAAACAGGTGTTATATGATGGGAAACTTGCAAGTAGCATTGCCTT
TACATATAATGCTAAGGCCACTGATGCTCAGCTCTGCCTGGAATCATCACCAAAAGAGAATGCATCAATTTTTGTGCATT
CCCCACATGCTCTAATGCTTCAGGATGTGAAAGCGATAGTAACACATTCAATTCATAGTGCAATTCATTCAATTGGAGGG
ATTCAAGTGCTTTTTCCACTTTTTGCCCAATTGGATAATAGGCAGCTCAATGACAGTCAAGTGGAAACAACTGTCTGTGC
TACTCTGTTGGCATTCCTGGTTGAACTACTTAAAAGTTCAGTAGCCATGCAAGAACAGATGCTGGGTGGAAAAGGCTTTT
TAGTCATTGGCTACTTACTTGAAAAG
