# Supplementary material for: Analysis of changes in circular RNA expression and construction of ceRNA networks in human dilated cardiomyopathy
Source: J Cell Mol Med. 2021 Jan 22;25(5):2572–83. doi: 10.1111/jcmm.16251 (PMC7933965; doi:10.1111/jcmm.16251)
Supplement: Supplementary file 4 — Appendix S4 [file JCMM-25-2572-s004.xlsx]

## Sheet: Sheet1
CircRNAID	logFC	logCPM	PValue	regulation	circRNA Type	Gene Symbol
chr7:8257935-8275635-	8.16241	10.0647	0.00493574	up	exonic	ICA1
chr2:179542852-179586861-	7.8632	9.79752	0.00664673	up	exonic	TTN
chr14:93760204-93761283-	7.72114	9.67289	0.00762385	up	exonic	BTBD7
chr4:187627717-187630999-	7.7149	9.66735	0.00768248	up	exonic	FAT1
chr2:179494028-179507044-	7.55847	9.532	0.00891991	up	exonic	TTN
chr1:219352489-219385094+	7.53796	9.51435	0.00910604	up	sense overlapping	LYPLAL1
chr10:115657869-115668282+	7.49392	9.47671	0.0094864	up	sense overlapping	NHLRC2
chr17:57643988-57654726+	7.47787	9.46303	0.00963072	up	exonic	DHX40
chr9:13986369-14018326-	7.43765	9.42873	0.0100334	up	exonic	G083903
chr1:89206671-89251896+	7.40302	9.39945	0.0103541	up	exonic	PKN2
chr14:23873505-23900690-	-10.2283	12.0202	0.00044387	down	sense overlapping	MYH7
chr5:158204421-158267118-	-8.63709	10.5007	0.00324142	down	exonic	EBF1
chr1:247200894-247202839-	-8.56878	10.4375	0.0034988	down	intronic	ZNF670
chr14:39517856-39561831-	-8.52824	10.4001	0.00365943	down	exonic	SEC23A
chr13:35615070-35672542+	-8.46521	10.3421	0.00392161	down	exonic	NBEA
chr2:179451841-179453663-	-8.36519	10.2504	0.00436987	down	sense overlapping	TTN
chr7:31855538-31904696-	-8.35364	10.2398	0.00442434	down	exonic	PDE1C
chr5:11857978-11859466-	-8.35364	10.2398	0.00442434	down	intronic	CTNND2
chrX:76937012-76944420-	-8.33025	10.2185	0.00453542	down	exonic	ATRX
chr7:143904786-143936481+	-8.30839	10.1986	0.00463876	down	exonic	OR2A1-AS1
