# Supplementary material for: Analysis of changes in circular RNA expression and construction of ceRNA networks in human dilated cardiomyopathy
Source: J Cell Mol Med. 2021 Jan 22;25(5):2572–83. doi: 10.1111/jcmm.16251 (PMC7933965; doi:10.1111/jcmm.16251)
Supplement: Supplementary file 5 — Appendix S5 [file JCMM-25-2572-s005.xlsx]

## Sheet: Figure 4A
chr7:8257935-8275635-	chr2:179542852-179586861-	chr14:93760204-93761283-	chr4:187627717-187630999-	chr2:179494028-179507044-	chr1:219352489-219385094+	chr10:115657869-115668282+	chr17:57643988-57654726+	chr9:13986369-14018326-	chr1:89206671-89251896+
hsa-miR-6764-3p	hsa-miR-877-3p	hsa-miR-1913	hsa-miR-6766-5p	hsa-miR-509-3-5p	hsa-miR-8073	hsa-miR-6876-3p	hsa-miR-1255b-2-3p	hsa-miR-7974	hsa-miR-3130-3p
hsa-miR-136-5p	hsa-miR-4269	hsa-miR-423-5p	hsa-miR-6760-3p	hsa-miR-204-5p	hsa-miR-221-5p	hsa-miR-4502	hsa-miR-5690	hsa-miR-4469	hsa-miR-500a-3p
hsa-miR-367-5p	hsa-miR-6774-5p	hsa-miR-1973	hsa-miR-3677-3p	hsa-miR-6134	hsa-miR-1273h-5p	hsa-miR-6073	hsa-miR-4445-3p	hsa-miR-5006-5p	hsa-miR-767-5p
hsa-miR-6807-3p	hsa-miR-635	hsa-miR-4753-3p	hsa-miR-494-5p	hsa-miR-211-5p	hsa-miR-6812-5p	hsa-miR-5006-5p	hsa-miR-1273g-5p	hsa-miR-204-3p	hsa-miR-4782-5p
hsa-miR-4688	hsa-miR-383-3p	hsa-miR-152-3p	hsa-miR-6748-5p	hsa-miR-3922-3p	hsa-miR-6846-5p	hsa-miR-134-3p	hsa-miR-628-5p	hsa-miR-4761-5p	hsa-miR-4663
hsa-miR-526b-5p	hsa-miR-6743-3p	hsa-miR-4728-3p	hsa-miR-657	hsa-miR-5687	hsa-miR-8089	hsa-miR-6500-5p	hsa-miR-6844	hsa-miR-4646-5p	hsa-miR-378i
hsa-miR-3200-5p	hsa-miR-4279	hsa-miR-514a-5p	hsa-miR-4468	hsa-miR-3689a-3p	hsa-miR-4693-5p	hsa-miR-1236-5p	hsa-miR-6817-3p	hsa-miR-505-3p	hsa-miR-670-3p
hsa-miR-7113-5p	hsa-miR-6715b-5p	hsa-miR-3618	hsa-miR-623	hsa-miR-3689b-3p	hsa-miR-4723-5p	hsa-miR-5584-3p	hsa-miR-186-3p	hsa-miR-6792-3p	hsa-miR-1273e
hsa-miR-6743-5p	hsa-miR-184	hsa-miR-4265	hsa-miR-647	hsa-miR-6851-5p	hsa-miR-193a-3p	hsa-miR-3929	hsa-miR-5581-5p	hsa-miR-3142	hsa-miR-3692-5p
hsa-miR-29b-1-5p	hsa-miR-503-5p	hsa-miR-148b-3p	hsa-miR-3180-3p	hsa-miR-338-3p	hsa-miR-6779-5p	hsa-miR-3064-5p	hsa-miR-4653-5p	hsa-miR-624-3p	hsa-miR-3614-5p
hsa-miR-3175	hsa-miR-3121-5p	hsa-miR-148a-3p	hsa-miR-3180	hsa-miR-541-3p	hsa-miR-3173-5p	hsa-miR-4518	hsa-miR-3921	hsa-miR-4685-5p	hsa-miR-4768-5p
hsa-miR-6868-3p	hsa-miR-6851-5p	hsa-miR-324-3p	hsa-miR-519d-5p	hsa-miR-4445-5p	hsa-miR-4668-5p	hsa-miR-1909-5p	hsa-miR-7151-5p	hsa-miR-124-3p	hsa-miR-378h
hsa-miR-3189-3p	hsa-miR-1273d	hsa-miR-4489	hsa-miR-3650	hsa-miR-659-3p	hsa-miR-506-5p	hsa-miR-369-5p	hsa-miR-20b-3p	hsa-miR-205-5p	hsa-miR-3140-3p
hsa-miR-4512	hsa-miR-573	hsa-miR-4798-5p	hsa-miR-6780b-3p	hsa-miR-5580-5p	hsa-miR-6818-3p	hsa-miR-1304-3p	hsa-miR-3653-5p	hsa-miR-216b-3p	hsa-miR-1289
hsa-miR-4474-3p	hsa-miR-4730	hsa-miR-7107-3p	hsa-miR-132-5p	hsa-miR-6722-3p	hsa-miR-608	hsa-miR-4697-3p	hsa-miR-6780a-3p	hsa-miR-4695-3p	hsa-miR-199b-5p
hsa-miR-144-3p	hsa-miR-4691-5p	hsa-miR-3912-5p	hsa-miR-363-3p	hsa-miR-4755-5p	hsa-miR-4753-3p	hsa-miR-4305	hsa-miR-4753-3p	hsa-miR-4493	hsa-miR-8073
hsa-miR-4778-3p	hsa-miR-6867-3p	hsa-miR-1233-5p	hsa-miR-92a-1-5p	hsa-miR-653-3p	hsa-miR-4653-3p	hsa-miR-1273h-3p	hsa-miR-4727-5p	hsa-miR-144-5p	hsa-miR-378c
hsa-miR-4324	hsa-miR-6773-5p	hsa-miR-6814-3p	hsa-miR-5589-5p	hsa-miR-6884-3p	hsa-miR-17-3p	hsa-miR-3188	hsa-miR-4483	hsa-miR-2467-5p	hsa-miR-30d-3p
hsa-miR-6772-3p	hsa-miR-7150	hsa-miR-3184-5p	hsa-miR-3622a-3p	hsa-miR-105-3p	hsa-miR-5585-5p	hsa-miR-4763-5p	hsa-miR-219a-2-3p	hsa-miR-8073	hsa-miR-3136-5p
hsa-miR-5690	hsa-miR-873-5p	hsa-miR-3144-5p	hsa-miR-1262	hsa-miR-544b	hsa-miR-5681a	hsa-miR-3166	hsa-miR-6512-3p		hsa-miR-767-3p
hsa-miR-4453	hsa-miR-211-3p	hsa-miR-6815-3p	hsa-miR-6756-5p	hsa-miR-1205	hsa-miR-613	hsa-miR-934	hsa-miR-4448		hsa-miR-378e
hsa-miR-769-3p	hsa-miR-6842-3p	hsa-miR-6872-5p	hsa-miR-4722-5p	hsa-miR-6801-3p	hsa-miR-7851-3p	hsa-miR-888-5p	hsa-miR-1267		hsa-miR-4277
hsa-miR-6768-3p	hsa-miR-1250-5p	hsa-miR-6813-5p	hsa-miR-6814-5p	hsa-miR-4287	hsa-miR-6819-5p	hsa-miR-31-3p	hsa-miR-6873-3p		hsa-miR-1911-3p
hsa-miR-146a-3p	hsa-miR-5698	hsa-miR-3130-3p	hsa-miR-3681-3p	hsa-miR-1273g-3p	hsa-miR-363-3p	hsa-miR-27a-5p	hsa-miR-363-3p		hsa-miR-1245b-5p
hsa-miR-3179	hsa-miR-552-3p	hsa-miR-2054	hsa-miR-6072	hsa-miR-363-3p	hsa-miR-1268b	hsa-miR-224-5p	hsa-miR-3688-5p		hsa-miR-1200
hsa-miR-4713-5p	hsa-miR-7151-3p	hsa-miR-3189-5p	hsa-miR-6798-5p	hsa-miR-6729-3p	hsa-miR-1268a	hsa-miR-1260a	hsa-miR-4800-5p		hsa-miR-199a-5p
	hsa-miR-4688	hsa-miR-6804-5p	hsa-miR-6758-3p	hsa-miR-5690	hsa-miR-3679-5p	hsa-miR-21-3p	hsa-miR-138-2-3p		hsa-miR-4652-5p
	hsa-miR-6776-5p	hsa-miR-4299	hsa-miR-6741-5p	hsa-miR-589-3p	hsa-miR-6760-3p	hsa-miR-4793-5p	hsa-miR-1293		hsa-miR-5047
	hsa-miR-29c-3p	hsa-miR-4322	hsa-miR-6848-3p	hsa-miR-23a-5p	hsa-miR-144-3p	hsa-miR-4478	hsa-miR-6817-5p		hsa-miR-1288-3p
	hsa-miR-29b-2-5p	hsa-miR-601	hsa-miR-323b-5p	hsa-miR-6799-5p	hsa-miR-4700-5p	hsa-miR-3591-3p	hsa-miR-144-3p		hsa-miR-4330
	hsa-miR-1343-3p	hsa-miR-4296	hsa-miR-8079	hsa-miR-6854-3p	hsa-miR-5587-5p	hsa-miR-1275	hsa-miR-3667-3p		hsa-miR-3913-3p
	hsa-miR-7845-5p	hsa-miR-3157-5p	hsa-miR-144-3p	hsa-miR-4264	hsa-miR-9500	hsa-miR-3605-5p	hsa-miR-646		hsa-miR-6888-3p
	hsa-miR-25-5p	hsa-miR-412-3p	hsa-miR-1538	hsa-miR-23b-5p	hsa-miR-193b-3p	hsa-miR-7156-5p	hsa-miR-642b-3p		hsa-miR-7153-3p
	hsa-miR-5095	hsa-miR-338-3p	hsa-miR-4537	hsa-miR-548q	hsa-miR-1302	hsa-miR-4419b	hsa-miR-181a-3p		hsa-miR-34a-5p
	hsa-miR-3617-3p	hsa-miR-6499-3p	hsa-miR-410-5p	hsa-miR-4459	hsa-miR-548s	hsa-miR-4317	hsa-miR-642a-3p		hsa-miR-7152-3p
	hsa-miR-6783-3p	hsa-miR-1287-3p	hsa-miR-4417	hsa-miR-30b-3p	hsa-miR-141-5p	hsa-miR-5093	hsa-miR-301a-5p		hsa-miR-378d
	hsa-miR-29a-3p		hsa-miR-892b	hsa-miR-3689d	hsa-miR-3192-5p	hsa-miR-4665-5p	hsa-miR-640		hsa-miR-6736-3p
	hsa-miR-338-3p		hsa-miR-4764-5p	hsa-miR-432-3p	hsa-miR-670-5p	hsa-miR-363-3p	hsa-miR-3190-5p		hsa-miR-6833-3p
	hsa-miR-2114-3p		hsa-miR-6736-5p	hsa-miR-4524b-3p	hsa-miR-6780a-5p	hsa-miR-371b-3p			hsa-miR-6820-3p
	hsa-miR-4438		hsa-miR-548av-3p	hsa-miR-4308	hsa-miR-4657	hsa-miR-4526			hsa-miR-4753-3p
	hsa-miR-6081		hsa-miR-3692-3p	hsa-miR-421	hsa-miR-6851-5p	hsa-miR-4530			hsa-miR-1248
	hsa-miR-3663-3p		hsa-miR-6762-3p	hsa-miR-1251-3p	hsa-miR-6863	hsa-miR-5196-5p			hsa-miR-3124-3p
	hsa-miR-3160-3p		hsa-miR-3615	hsa-miR-509-5p	hsa-miR-5590-5p	hsa-miR-380-5p			hsa-miR-4690-3p
	hsa-miR-188-3p		hsa-miR-4660	hsa-miR-3934-5p	hsa-miR-3648	hsa-miR-3713			hsa-miR-3120-5p
	hsa-miR-6724-5p		hsa-miR-133a-3p	hsa-miR-1273a	hsa-miR-4726-5p	hsa-miR-337-5p			hsa-miR-431-5p
	hsa-miR-4743-5p		hsa-miR-133b	hsa-miR-144-5p	hsa-miR-4640-5p	hsa-miR-663b			hsa-miR-5002-3p
	hsa-miR-6850-5p		hsa-miR-328-3p	hsa-miR-6715b-5p	hsa-miR-202-3p	hsa-miR-2392			hsa-miR-154-3p
	hsa-miR-29b-3p		hsa-miR-181a-2-3p	hsa-miR-4756-3p	hsa-miR-4686	hsa-miR-6874-5p			hsa-miR-449c-3p
	hsa-miR-6084		hsa-miR-218-1-3p	hsa-miR-19b-3p	hsa-miR-626	hsa-miR-6760-3p			hsa-miR-6071
	hsa-miR-3944-3p			hsa-miR-19a-3p	hsa-miR-217	hsa-miR-4633-3p			hsa-miR-144-3p
	hsa-miR-508-3p			hsa-miR-1225-5p	hsa-miR-6132
	hsa-miR-1224-3p			hsa-miR-6815-5p	hsa-miR-5572
	hsa-miR-7113-3p			hsa-miR-1909-3p	hsa-miR-6856-3p
	hsa-miR-6827-5p			hsa-miR-1306-5p	hsa-miR-4667-5p
	hsa-miR-718			hsa-miR-194-5p	hsa-miR-1306-3p
	hsa-miR-144-5p
	hsa-miR-4320

## Sheet: Figure 4B
chr14:23873505-23900690-	chr5:158204421-158267118-	chr1:247200894-247202839-	chr14:39517856-39561831-	chr13:35615070-35672542+	chr2:179451841-179453663-	chr7:31855538-31904696-	chr5:11857978-11859466-	chrX:76937012-76944420-	chr7:143904786-143936481+
hsa-miR-4644	hsa-miR-361-5p	hsa-miR-181b-5p	hsa-miR-3619-5p	hsa-miR-4436b-5p	hsa-miR-515-5p	hsa-miR-4999-5p	hsa-miR-1273g-3p	hsa-miR-6809-3p	hsa-let-7c-5p
hsa-miR-6775-3p	hsa-miR-4527	hsa-miR-508-5p	hsa-miR-141-5p	hsa-miR-7157-3p	hsa-miR-4714-5p	hsa-miR-4712-5p	hsa-miR-6794-3p	hsa-miR-1245b-3p	hsa-let-7g-5p
hsa-miR-1256	hsa-miR-1272	hsa-miR-181d-5p	hsa-miR-4713-5p	hsa-miR-219b-3p	hsa-miR-185-3p	hsa-miR-3156-3p	hsa-miR-363-5p	hsa-miR-520f-3p	hsa-let-7b-5p
hsa-miR-6803-5p	hsa-miR-1470	hsa-miR-3064-3p	hsa-miR-4718	hsa-miR-5008-3p	hsa-miR-6830-3p	hsa-miR-4529-5p	hsa-miR-1273a	hsa-miR-30d-3p	hsa-miR-541-3p
hsa-miR-615-3p	hsa-miR-6820-3p	hsa-miR-3925-3p	hsa-miR-6878-5p	hsa-miR-6737-3p	hsa-miR-4518	hsa-miR-4685-5p	hsa-miR-3925-3p	hsa-miR-4701-3p	hsa-miR-4500
hsa-miR-4728-5p	hsa-miR-3661	hsa-miR-199b-5p	hsa-miR-3127-5p	hsa-miR-4692	hsa-miR-519e-5p	hsa-miR-3653-5p	hsa-miR-6884-5p	hsa-miR-30e-3p	hsa-let-7i-5p
hsa-miR-7106-3p	hsa-miR-6753-5p	hsa-miR-4262	hsa-miR-4533	hsa-miR-3681-3p	hsa-miR-1273h-5p	hsa-miR-2113	hsa-miR-4457	hsa-miR-30a-3p	hsa-let-7a-5p
hsa-miR-1207-5p	hsa-miR-5006-5p	hsa-miR-181a-5p	hsa-miR-7162-3p	hsa-miR-187-3p	hsa-miR-597-5p	hsa-miR-6780a-3p	hsa-miR-888-3p	hsa-miR-4753-3p	hsa-let-7f-5p
hsa-miR-132-5p	hsa-miR-6754-5p	hsa-miR-199a-5p	hsa-miR-4751	hsa-miR-4663	hsa-miR-6720-5p	hsa-miR-134-5p	hsa-miR-2392	hsa-miR-516a-3p	hsa-miR-5699-3p
hsa-miR-601	hsa-miR-585-3p	hsa-miR-6126	hsa-miR-629-3p	hsa-miR-377-3p	hsa-miR-8071	hsa-miR-6813-3p	hsa-miR-3529-3p	hsa-miR-516b-3p	hsa-let-7d-5p
hsa-miR-6756-5p	hsa-miR-4441	hsa-miR-181c-5p	hsa-miR-1227-3p	hsa-miR-4786-3p	hsa-miR-711	hsa-miR-6879-3p	hsa-miR-6726-5p	hsa-miR-1262	hsa-miR-1470
hsa-miR-4261	hsa-miR-1273d	hsa-miR-3692-3p	hsa-miR-1252-5p	hsa-miR-449c-3p	hsa-miR-6857-5p	hsa-miR-4290	hsa-miR-140-3p	hsa-miR-3611	hsa-let-7e-5p
hsa-miR-5196-3p	hsa-miR-943	hsa-miR-372-3p	hsa-miR-665	hsa-miR-548an	hsa-miR-6893-3p	hsa-miR-328-3p	hsa-miR-6771-5p	hsa-miR-6873-3p	hsa-miR-98-5p
hsa-miR-6752-5p	hsa-miR-21-5p	hsa-miR-4661-3p	hsa-miR-6828-3p	hsa-miR-4673	hsa-miR-4510	hsa-miR-3064-5p	hsa-miR-6865-5p	hsa-miR-6516-3p	hsa-miR-432-5p
hsa-miR-149-3p	hsa-miR-3121-5p	hsa-miR-4446-3p	hsa-miR-4780	hsa-miR-4790-5p	hsa-miR-1200	hsa-miR-4421	hsa-miR-6735-3p	hsa-miR-103a-2-5p	hsa-miR-760
hsa-miR-744-5p		hsa-miR-106a-3p	hsa-miR-3915	hsa-miR-8058	hsa-miR-3974	hsa-miR-218-5p	hsa-miR-4651	hsa-miR-136-5p	hsa-miR-21-5p
hsa-miR-6859-3p		hsa-miR-1224-5p	hsa-miR-211-5p	hsa-miR-6807-3p	hsa-miR-4425	hsa-miR-494-5p	hsa-miR-433-5p	hsa-miR-4704-3p
hsa-miR-6783-5p		hsa-miR-203a-5p	hsa-miR-642b-5p	hsa-miR-4435	hsa-miR-6778-5p	hsa-miR-766-3p	hsa-miR-6862-5p	hsa-miR-3192-3p
hsa-miR-7110-5p		hsa-miR-504-3p	hsa-miR-6859-5p	hsa-miR-4793-5p	hsa-miR-370-3p	hsa-miR-1238-3p	hsa-miR-6745	hsa-miR-938
hsa-miR-1471		hsa-miR-3158-3p	hsa-miR-323a-5p	hsa-miR-593-3p	hsa-miR-7845-5p	hsa-miR-23a-5p	hsa-miR-6828-5p	hsa-miR-26a-1-3p
hsa-miR-6756-3p		hsa-miR-4524a-3p	hsa-miR-770-5p	hsa-miR-5011-3p	hsa-miR-6883-5p	hsa-miR-3918	hsa-miR-5591-5p	hsa-miR-1248
hsa-miR-658		hsa-miR-7112-3p	hsa-miR-214-3p	hsa-miR-181a-3p	hsa-miR-6881-3p	hsa-miR-541-5p	hsa-miR-4288	hsa-miR-1236-3p
hsa-miR-1254		hsa-miR-3155b	hsa-miR-761	hsa-miR-4695-5p	hsa-miR-6130	hsa-miR-339-5p	hsa-miR-6793-5p	hsa-miR-4677-5p
hsa-miR-4515		hsa-miR-3155a	hsa-miR-6509-3p	hsa-miR-4529-3p	hsa-miR-3184-5p	hsa-miR-614	hsa-miR-3688-5p	hsa-miR-4438
hsa-miR-515-5p		hsa-miR-6840-3p	hsa-miR-877-5p	hsa-miR-31-5p	hsa-miR-6079	hsa-miR-103a-3p	hsa-miR-2681-3p	hsa-miR-1265
hsa-miR-656-5p		hsa-miR-5095	hsa-miR-6802-5p	hsa-miR-7843-3p	hsa-miR-6843-3p	hsa-miR-107	hsa-miR-6134	hsa-miR-4736
hsa-miR-183-5p		hsa-miR-518c-5p	hsa-miR-204-5p	hsa-miR-216a-3p	hsa-miR-519d-5p	hsa-miR-6788-3p	hsa-miR-3667-3p	hsa-miR-6760-3p
hsa-miR-3175		hsa-miR-4451	hsa-miR-6762-3p	hsa-miR-8086	hsa-miR-154-3p	hsa-miR-4787-3p	hsa-miR-608	hsa-miR-26a-2-3p
hsa-miR-3180-3p		hsa-miR-3191-5p	hsa-miR-6791-3p	hsa-miR-4751	hsa-miR-1233-5p	hsa-miR-298	hsa-miR-4430	hsa-miR-500a-3p
hsa-miR-3127-3p		hsa-miR-5096	hsa-miR-3916	hsa-miR-22-3p	hsa-miR-1470	hsa-miR-4751	hsa-miR-6827-3p	hsa-miR-7162-5p
hsa-miR-3180		hsa-miR-4704-5p	hsa-miR-4727-3p	hsa-miR-4511	hsa-miR-6133	hsa-miR-2115-5p	hsa-miR-920	hsa-miR-6805-3p
hsa-miR-4478		hsa-miR-660-3p	hsa-miR-5004-3p	hsa-miR-3677-5p	hsa-miR-5589-5p	hsa-miR-3925-3p	hsa-miR-4469	hsa-miR-383-3p
hsa-miR-21-5p		hsa-miR-7153-3p	hsa-miR-181a-2-3p	hsa-miR-3138	hsa-miR-1537-5p	hsa-miR-6504-5p	hsa-miR-146b-5p	hsa-miR-4708-5p
hsa-miR-3202		hsa-miR-4778-3p	hsa-miR-4326	hsa-miR-32-5p	hsa-miR-6813-5p	hsa-miR-770-5p	hsa-miR-4751	hsa-miR-550b-3p
hsa-miR-3929		hsa-miR-6757-3p	hsa-miR-5581-3p	hsa-miR-128-3p	hsa-miR-412-5p	hsa-miR-4793-3p	hsa-miR-25-5p	hsa-miR-636
hsa-miR-6816-5p		hsa-miR-4638-3p	hsa-miR-4728-3p	hsa-miR-5693	hsa-miR-6512-3p	hsa-miR-7108-5p	hsa-miR-6772-3p	hsa-miR-515-5p
hsa-miR-4749-3p			hsa-miR-1236-5p	hsa-miR-499a-3p	hsa-miR-211-3p	hsa-miR-6880-3p	hsa-miR-513a-5p
hsa-miR-874-5p			hsa-miR-490-5p	hsa-miR-26b-3p	hsa-miR-3614-5p	hsa-miR-95-3p	hsa-miR-23b-5p
hsa-miR-1912				hsa-miR-770-5p	hsa-miR-4743-3p	hsa-miR-1253	hsa-miR-6815-5p
hsa-miR-654-3p				hsa-miR-558	hsa-miR-301a-5p	hsa-let-7f-2-3p	hsa-miR-202-5p
hsa-miR-4656				hsa-miR-4639-3p	hsa-miR-6508-3p	hsa-miR-642a-5p	hsa-miR-134-3p
hsa-miR-3189-5p					hsa-miR-637	hsa-miR-4267	hsa-miR-3925-5p
hsa-miR-3939					hsa-miR-6785-5p	hsa-miR-4642	hsa-miR-4717-3p
hsa-miR-1295b-5p					hsa-miR-21-5p		hsa-miR-340-3p
hsa-miR-7152-5p					hsa-miR-6836-5p		hsa-miR-6514-5p
hsa-miR-7108-3p					hsa-miR-5010-5p		hsa-miR-5009-5p
hsa-miR-127-3p					hsa-miR-4761-3p		hsa-miR-146a-5p
hsa-miR-4520-3p					hsa-miR-4665-5p		hsa-miR-3934-5p
hsa-miR-566					hsa-miR-4462		hsa-miR-7161-5p
hsa-miR-3925-3p					hsa-miR-346
hsa-miR-3687					hsa-miR-6085
hsa-miR-185-5p					hsa-miR-6837-5p
hsa-miR-2467-3p					hsa-miR-1224-3p
hsa-miR-3180-5p					hsa-miR-3165
hsa-miR-4474-5p					hsa-miR-1302
hsa-miR-6795-5p					hsa-miR-3913-5p
					hsa-miR-6738-3p
					hsa-miR-6797-5p
					hsa-miR-7155-5p
					hsa-miR-6888-3p
					hsa-miR-6849-3p
					hsa-miR-506-5p
					hsa-miR-548ao-5p
					hsa-miR-6789-3p
