# Supplementary material for: Analysis of changes in circular RNA expression and construction of ceRNA networks in human dilated cardiomyopathy
Source: J Cell Mol Med. 2021 Jan 22;25(5):2572–83. doi: 10.1111/jcmm.16251 (PMC7933965; doi:10.1111/jcmm.16251)
Supplement: Supplementary file 6 — Appendix S6 [file JCMM-25-2572-s006.xlsx]

## Sheet: DCM VS Ctrl
gene	gene_id	biotype	strand	locus	Fold change	log2(fold change)	p_value	FDR	Regulation	GeneID	Synonyms	chromosome	map_location	description
PKIA	ENSG00000171033	protein_coding	+	chr8:79338337-79517502	2.52286	1.33506	0.0189	0.262784	up	5569	PRKACN1	8	8q21.12	protein kinase (cAMP-dependent, catalytic) inhibitor alpha
CFL2	ENSG00000165410	protein_coding	-	chr14:35179592-35184029	3.8823	1.95691	0.00765	0.16166	up	1073	NEM7	14	14q12	cofilin 2
TMEM67	ENSG00000164953	protein_coding	+	chr8:94767071-94831462	2.9868	1.5786	0.00225	0.0753708	up	91147	JBTS6|MECKELIN|MKS3|NPHP11|TNEM67	8	8q22.1	transmembrane protein 67
RRP15	ENSG00000067533	protein_coding	+	chr1:218458628-218511325	2.73606	1.4521	0.00035	0.0204231	up	51018	CGI-115|KIAA0507	1	1q41	ribosomal RNA processing 15 homolog
RIC3	ENSG00000166405	protein_coding	-	chr11:8040790-8190602	4.55604	2.18778	0.03505	0.353805	up	79608	AYST720|PRO1385	11	11p15.4	RIC3 acetylcholine receptor chaperone
GLDN	ENSG00000186417	protein_coding	+	chr15:51633825-51700210	2.5338	1.3413	0.04535	0.398221	up	342035	CLOM|COLM|CRG-L2|CRGL2|UNC-112	15	15q21.2	gliomedin
AP1S2	ENSG00000182287	protein_coding	-	chrX:15843928-15873054	2.37762	1.24952	0.00715	0.156582	up	8905	DC22|MRX59|MRXS21|MRXS5|MRXSF|PGS|SIGMA1B	X	Xp22.2	adaptor related protein complex 1 sigma 2 subunit
PSMB2	ENSG00000126067	protein_coding	-	chr1:36067184-36107445	2.05152	1.03669	0.0256	0.304057	up	5690	HC7-I	1	1p34.2	proteasome subunit beta 2
DNAJC28	ENSG00000177692	protein_coding	-	chr21:34860496-34864027	4.51411	2.17444	0.0115	0.198875	up	54943	C21orf55|C21orf78	21	21q22.11	DnaJ heat shock protein family (Hsp40) member C28
CD84	ENSG00000066294	protein_coding	-	chr1:160506862-160549306	3.01168	1.59057	0.00745	0.159861	up	8832	LY9B|SLAMF5|hCD84|mCD84	1	1q24	CD84 molecule
CCDC127	ENSG00000164366	protein_coding	-	chr5:196985-218330	2.32759	1.21884	0.0124	0.206541	up	133957	-	5	5p15.33	coiled-coil domain containing 127
CRCP	ENSG00000241258	protein_coding	+	chr7:65540784-65629998	2.90247	1.53728	0.0118	0.201749	up	27297	CGRP-RCP|CGRPRCP|RCP|RCP9	7	7q11.21	CGRP receptor component
FOPNL	ENSG00000133393	protein_coding	-	chr16:15959575-15982506	2.4608	1.29913	0.0015	0.0578539	up	123811	C16orf63|FOR20|PHSECRG2	16	16p13.11	FGFR1OP N-terminal like
DCAF6	ENSG00000143164	protein_coding	+	chr1:167885966-168045081	2.17757	1.12272	0.04085	0.379285	up	55827	1200006M05Rik|ARCAP|IQWD1|MSTP055|NRIP|PC326	1	1q24.2	DDB1 and CUL4 associated factor 6
BTLA	ENSG00000186265	protein_coding	-	chr3:112182814-112218408	inf	inf	0.00315	0.0932575	up	151888	BTLA1|CD272	3	3q13.2	B and T lymphocyte associated
ANP32E	ENSG00000143401	protein_coding	-	chr1:150190716-150208504	2.375	1.24793	0.00085	0.0394247	up	81611	LANP-L|LANPL	1	1q21.2	acidic nuclear phosphoprotein 32 family member E
KIAA1279	ENSG00000198954	protein_coding	+	chr10:70748486-70776738	2.44652	1.29073	0.00265	0.0838039	up
RBM47	ENSG00000163694	protein_coding	-	chr4:40425271-40632892	9.31638	3.21977	5e-05	0.00459112	up	54502	NET18	4	4p14	RNA binding motif protein 47
DKK3	ENSG00000050165	protein_coding	-	chr11:11984652-12031316	2.04761	1.03394	0.01505	0.229738	up	27122	REIC|RIG	11	11p15.2	dickkopf WNT signaling pathway inhibitor 3
ASPH	ENSG00000198363	protein_coding	-	chr8:61969716-62627155	2.03016	1.02159	0.01045	0.188277	up	444	AAH|BAH|CASQ2BP1|FDLAB|HAAH|JCTN|junctin	8	8q12.1	aspartate beta-hydroxylase
CSDE1	ENSG00000009307	protein_coding	-	chr1:115259533-115301297	2.60117	1.37916	0.00125	0.0505845	up	7812	D1S155E|UNR	1	1p22	cold shock domain containing E1, RNA binding
HIST1H3E	ENSG00000196966	protein_coding	+	chr6:26225382-26225844	inf	inf	5e-05	0.00459112	up	8353	H3.1|H3/d|H3FD	6	6p22.2	histone cluster 1, H3e
RNF146	ENSG00000118518	protein_coding	+	chr6:127587754-127609712	2.64086	1.40101	0.00025	0.0159234	up	81847	-	6	6q22.1-q22.33	ring finger protein 146
MAK16	ENSG00000198042	protein_coding	+	chr8:33228341-33371119	2.77214	1.471	0.02395	0.294916	up	84549	MAK16L|RBM13	8	8p12	MAK16 homolog
ZNF625	ENSG00000257591	protein_coding	-	chr19:12203077-12267546	6.55007	2.71151	0.0338	0.349611	up	90589	-	19	19p13.2	zinc finger protein 625
LCORL	ENSG00000178177	protein_coding	-	chr4:17812524-18023499	2.41836	1.27403	0.0344	0.350684	up	254251	MLR1	4	4p15.31	ligand dependent nuclear receptor corepressor like
USP46	ENSG00000109189	protein_coding	-	chr4:53457137-53525502	3.06981	1.61815	0.0004	0.0221272	up	64854	-	4	4q12	ubiquitin specific peptidase 46
SKA2	ENSG00000182628	protein_coding	-	chr17:56833229-57232630	2.62153	1.39041	0.0269	0.311919	up	348235	FAM33A	17	17q22	spindle and kinetochore associated complex subunit 2
SH3BGR	ENSG00000185437	protein_coding	+	chr21:40817780-40887433	3.60803	1.85121	0.00275	0.0854721	up	6450	21-GARP	21	21q22.3	SH3 domain binding glutamate rich protein
E2F3	ENSG00000112242	protein_coding	+	chr6:20402397-20493941	2.87014	1.52112	0.0102	0.186908	up	1871	E2F-3	6	6p22	E2F transcription factor 3
PAAF1	ENSG00000175575	protein_coding	+	chr11:73583711-73638790	2.70084	1.43341	0.04575	0.399844	up	80227	PAAF|Rpn14|WDR71	11	11q13.4	proteasomal ATPase associated factor 1
MLIP	ENSG00000146147	protein_coding	+	chr6:53794779-54131078	3.73858	1.90249	0.02225	0.286291	up	90523	C6orf142	6	6p12.1	muscular LMNA-interacting protein
DDR1	ENSG00000204580	protein_coding	+	chr6:30844197-30867933	3.73348	1.90052	0.00575	0.136141	up	780	CAK|CD167|DDR|EDDR1|HGK2|MCK10|NEP|NTRK4|PTK3|PTK3A|RTK6|TRKE	6	6p21.3	discoidin domain receptor tyrosine kinase 1
FAM60A	ENSG00000139146	protein_coding	-	chr12:31433517-31479992	2.15687	1.10894	0.0471	0.404882	up	58516	C12orf14|L4|TERA	12	12p11	family with sequence similarity 60 member A
UBE2H	ENSG00000186591	protein_coding	-	chr7:129470571-129592789	2.41366	1.27122	0.01135	0.197035	up	7328	E2-20K|GID3|UBC8|UBCH|UBCH2	7	7q32	ubiquitin conjugating enzyme E2H
PAK1	ENSG00000149269	protein_coding	-	chr11:77032751-77188074	2.93901	1.55533	0.0093	0.177831	up	5058	PAKalpha	11	11q13.5-q14.1	p21 protein (Cdc42/Rac)-activated kinase 1
NPR3	ENSG00000113389	protein_coding	+	chr5:32689175-32791819	4.81325	2.26701	0.0001	0.00825982	up	4883	ANP-C|ANPR-C|ANPRC|C5orf23|GUCY2B|NPR-C|NPRC	5	5p13.3	natriuretic peptide receptor 3
TOMM22	ENSG00000100216	protein_coding	+	chr22:39077952-39080818	2.20369	1.13992	0.04165	0.381472	up	56993	1C9-2|MST065|MSTP065|TOM22	22	22q13.1	translocase of outer mitochondrial membrane 22 homolog (yeast)
CCSER1	ENSG00000184305	protein_coding	+	chr4:91048685-92523064	2.33652	1.22436	0.03445	0.350684	up	401145	FAM190A	4	4q22.1	coiled-coil serine rich protein 1
C1orf168	ENSG00000187889	protein_coding	-	chr1:57184476-57285369	12.6522	3.66132	0.0001	0.00825982	up	199920	-	1	1p32.2	chromosome 1 open reading frame 168
HRSP12	ENSG00000132541	protein_coding	-	chr8:99114571-99129469	5.6267	2.49229	0.00275	0.0854721	up
CIR1	ENSG00000138433	protein_coding	-	chr2:175212749-175260443	3.1782	1.66821	0.0076	0.161168	up	9541	CIR	2	2q31.1	corepressor interacting with RBPJ, 1
DPY19L2	ENSG00000177990	protein_coding	-	chr12:63952692-64227164	2.9143	1.54315	0.00375	0.103091	up	283417	SPATA34|SPGF9	12	12q14.2	dpy-19 like 2 (C. elegans)
RPAP2	ENSG00000122484	protein_coding	+	chr1:92711958-92867613	4.10912	2.03883	0.0319	0.340235	up	79871	C1orf82|Rtr1	1	1p22.1	RNA polymerase II associated protein 2
BTBD1	ENSG00000064726	protein_coding	-	chr15:83509837-83772195	3.30083	1.72283	0.0012	0.0489995	up	53339	C15orf1|NS5ATP8	15	15q24	BTB domain containing 1
MAF	ENSG00000178573	protein_coding	-	chr16:79619739-79634611	2.44426	1.2894	0.00855	0.169771	up	4094	AYGRP|CCA4|CTRCT21|c-MAF	16	16q22-q23	v-maf avian musculoaponeurotic fibrosarcoma oncogene homolog
MEAF6	ENSG00000163875	protein_coding	-	chr1:37955560-37980420	2.66819	1.41586	0.0031	0.0919277	up	64769	C1orf149|CENP-28|EAF6|NY-SAR-91	1	1p35.3-p33	MYST/Esa1-associated factor 6
MINPP1	ENSG00000107789	protein_coding	+	chr10:89264222-89313218	3.34329	1.74127	0.0149	0.228219	up	9562	HIPER1|MINPP2|MIPP	10	10q23	multiple inositol-polyphosphate phosphatase 1
ARL1	ENSG00000120805	protein_coding	-	chr12:101786897-101801598	2.02799	1.02005	0.04895	0.410314	up	400	ARFL1	12	12q23.2	ADP ribosylation factor like GTPase 1
UFL1	ENSG00000014123	protein_coding	+	chr6:96806249-97003152	2.58815	1.37192	0.0002	0.0137038	up	23376	KIAA0776|Maxer|NLBP|RCAD	6	6q16.1	UFM1-specific ligase 1
CALM3	ENSG00000160014	protein_coding	+	chr19:46984052-47114050	2.38639	1.25483	0.04295	0.387299	up	808	HEL-S-72|PHKD|PHKD3	19	19q13.2-q13.3	calmodulin 3 (phosphorylase kinase, delta)
FAIM3	ENSG00000162894	protein_coding	-	chr1:207077730-207096592	15.255	3.93121	0.0447	0.395586	up
APOB	ENSG00000084674	protein_coding	-	chr2:21224300-21266945	3.44924	1.78628	0.001	0.0439053	up	338	FLDB|LDLCQ4|apoB-100|apoB-48	2	2p24-p23	apolipoprotein B
CAAP1	ENSG00000120159	protein_coding	-	chr9:26840682-26892802	2.87105	1.52158	0.0401	0.375644	up	79886	C9orf82|CAAP	9	9p21.2	caspase activity and apoptosis inhibitor 1
RHBDL2	ENSG00000158315	protein_coding	-	chr1:39325671-39407471	-inf	-inf	0.00365	0.100955	down	54933	RRP2	1	1p34.3	rhomboid, veinlet-like 2 (Drosophila)
PBX2	ENSG00000204304	protein_coding	-	chr6:32152511-32157963	-2.03277	-1.02345	0.01115	0.195249	down	5089	G17|HOX12|PBX2MHC	6	6p21.3	pre-B-cell leukemia homeobox 2
ZNF805	ENSG00000204524	protein_coding	+	chr19:57751972-57766503	-2.03589	-1.02566	0.02495	0.299881	down	390980	-	19	19q13.43	zinc finger protein 805
TRAM2	ENSG00000065308	protein_coding	-	chr6:52285105-52441713	-2.07138	-1.05059	0.0477	0.406322	down	9697	-	6	6p21.1-p12	translocation associated membrane protein 2
CDC42EP4	ENSG00000179604	protein_coding	-	chr17:71279762-71308314	-2.10607	-1.07455	0.0089	0.173858	down	23580	BORG4|CEP4|KAIA1777	17	17q25.1	CDC42 effector protein 4
TKT	ENSG00000163931	protein_coding	-	chr3:53258722-53290068	-2.19	-1.13093	0.04645	0.402651	down	7086	HEL-S-48|HEL107|TK|TKT1	3	3p14.3	transketolase
SOX4	ENSG00000124766	protein_coding	+	chr6:21593971-21598847	-2.20068	-1.13795	0.00835	0.167826	down	6659	EVI16	6	6p22.3	SRY-box 4
SNX21	ENSG00000124104	protein_coding	+	chr20:44462448-44486045	-2.20889	-1.14332	0.0467	0.40361	down	90203	C20orf161|PP3993|SNX-L|dJ337O18.4	20	20q13.12	sorting nexin family member 21
MARCKS	ENSG00000155130	protein_coding	+	chr6:114178540-114184648	-2.21244	-1.14564	0.0017	0.063015	down	4082	80K-L|MACS|PKCSL|PRKCSL	6	6q22.2	myristoylated alanine rich protein kinase C substrate
SPRY1	ENSG00000164056	protein_coding	+	chr4:124317949-124324910	-2.26779	-1.18129	0.0409	0.379285	down	10252	hSPRY1	4	4q28.1	sprouty RTK signaling antagonist 1
XAF1	ENSG00000132530	protein_coding	+	chr17:6658765-6678966	-2.29205	-1.19664	0.01425	0.221641	down	54739	BIRC4BP|HSXIAPAF1|XIAPAF1	17	17p13.1	XIAP associated factor 1
RSAD2	ENSG00000134321	protein_coding	+	chr2:6980683-7038370	-2.47358	-1.3066	0.0282	0.319818	down	91543	2510004L01Rik|cig33|cig5|vig1	2	2p25.2	radical S-adenosyl methionine domain containing 2
KIAA1671	ENSG00000197077	protein_coding	+	chr22:25348696-25593415	-2.4767	-1.30842	0.00265	0.0838039	down	85379	-	22	22q11.23	KIAA1671
PLCB3	ENSG00000149782	protein_coding	+	chr11:64018994-64036622	-2.49765	-1.32057	0.01345	0.214927	down	5331	-	11	11q13	phospholipase C beta 3
RHOB	ENSG00000143878	protein_coding	+	chr2:20646834-20649200	-2.56394	-1.35836	0.00245	0.0798523	down	388	ARH6|ARHB|MST081|MSTP081|RHOH6	2	2p24	ras homolog family member B
EMP2	ENSG00000213853	protein_coding	-	chr16:10622278-10674555	-2.57869	-1.36664	0.0127	0.207966	down	2013	XMP	16	16p13.2	epithelial membrane protein 2
SH3TC2	ENSG00000169247	protein_coding	-	chr5:147830594-148442737	-2.60601	-1.38184	0.02405	0.295156	down	79628	CMT4C|MNMN	5	5q32	SH3 domain and tetratricopeptide repeats 2
AMOT	ENSG00000126016	protein_coding	-	chrX:112017730-112084043	-2.86414	-1.5181	0.0019	0.0680576	down	154796	-	X	Xq23	angiomotin
APOLD1	ENSG00000178878	protein_coding	+	chr12:12878850-12982915	-2.8968	-1.53446	0.0019	0.0680576	down	81575	VERGE	12	12p13.1	apolipoprotein L domain containing 1
PIK3CG	ENSG00000105851	protein_coding	+	chr7:106505722-106547590	-3.08429	-1.62494	0.04895	0.410314	down	5294	PI3CG|PI3K|PI3Kgamma|PIK3|p110gamma|p120-PI3K	7	7q22.3	phosphatidylinositol-4,5-bisphosphate 3-kinase catalytic subunit gamma
AGPAT4	ENSG00000026652	protein_coding	-	chr6:161551010-161695093	-3.10532	-1.63474	0.02135	0.279855	down	56895	1-AGPAT4|LPAAT-delta|dJ473J16.2	6	6q26	1-acylglycerol-3-phosphate O-acyltransferase 4
DUSP8	ENSG00000184545	protein_coding	-	chr11:1575273-1620414	-3.11867	-1.64093	0.00295	0.0895345	down	1850	C11orf81|HB5|HVH-5|HVH8	11	11p15.5	dual specificity phosphatase 8
S100A16	ENSG00000188643	protein_coding	-	chr1:153579361-153585621	-3.15382	-1.6571	0.00785	0.163593	down	140576	AAG13|DT1P1A7|S100F	1	1q21	S100 calcium binding protein A16
HLA-DOA	ENSG00000204252	protein_coding	-	chr6:32971954-32977389	-3.19257	-1.67472	0.00815	0.166394	down	3111	HLA-DNA|HLA-DZA|HLADZ	6	6p21.3	major histocompatibility complex, class II, DO alpha
TSPAN6	ENSG00000000003	protein_coding	-	chrX:99883666-99894988	-3.21231	-1.68361	0.0126	0.20739	down	7105	T245|TM4SF6|TSPAN-6	X	Xq22	tetraspanin 6
PELI1	ENSG00000197329	protein_coding	-	chr2:64319785-64479993	-3.22874	-1.69097	0.00105	0.0453304	down	57162	-	2	2p13.3	pellino E3 ubiquitin protein ligase 1
PDZD4	ENSG00000067840	protein_coding	-	chrX:153067620-153096020	-3.23349	-1.69309	0.02935	0.325115	down	57595	LU1|PDZK4|PDZRN4L	X	Xq28	PDZ domain containing 4
APOL3	ENSG00000128284	protein_coding	-	chr22:36536371-36562225	-3.2498	-1.70035	0.005	0.125097	down	80833	APOLIII|CG121|CG12_1|apoL-III	22	22q13.1	apolipoprotein L3
CA4	ENSG00000167434	protein_coding	+	chr17:58227296-58248260	-3.33838	-1.73915	0.0005	0.0264459	down	762	CAIV|Car4|RP17	17	17q23	carbonic anhydrase IV
MLST8	ENSG00000167965	protein_coding	+	chr16:2254248-2261951	-3.35141	-1.74477	0.00465	0.118805	down	64223	GBL|GbetaL|LST8|POP3|WAT1	16	16p13.3	MTOR associated protein, LST8 homolog
FAM26E	ENSG00000178033	protein_coding	+	chr6:116813459-116880031	-3.48948	-1.80301	0.00045	0.0243714	down	254228	C6orf188|dJ493F7.3	6	6q22.1	family with sequence similarity 26 member E
GIMAP6	ENSG00000133561	protein_coding	-	chr7:150322462-150329473	-3.5376	-1.82277	0.00145	0.0566502	down	474344	IAN-2|IAN-6|IAN2|IAN6	7	-	GTPase, IMAP family member 6
MYCT1	ENSG00000120279	protein_coding	+	chr6:153019029-153045702	-3.88402	-1.95755	5e-05	0.00459112	down	80177	MTLC	6	6q25.2	myc target 1
ZNF160	ENSG00000170949	protein_coding	-	chr19:53569858-53606689	-3.93207	-1.97529	5e-05	0.00459112	down	90338	F11|HKr18|HZF5|KR18	19	19q13.42	zinc finger protein 160
GLUD2	ENSG00000182890	protein_coding	+	chrX:120181461-120183794	-4.08464	-2.03021	0.04065	0.379225	down	2747	GDH2|GLUDP1	X	Xq24-q25	glutamate dehydrogenase 2
PATL2	ENSG00000229474	protein_coding	-	chr15:44957929-45003514	-4.08671	-2.03094	0.02285	0.289247	down	197135	Pat1a|hPat1a	15	15q21.1	protein associated with topoisomerase II homolog 2 (yeast)
F11R	ENSG00000158769	protein_coding	-	chr1:160965000-161008780	-4.18443	-2.06503	0.00395	0.106963	down	50848	CD321|JAM|JAM1|JAMA|JCAM|KAT|PAM-1	1	1q21.2-q21.3	F11 receptor
ZNF670	ENSG00000135747	protein_coding	-	chr1:247108848-247242113	-4.35617	-2.12306	0.00905	0.175086	down	93474	-	1	1q44	zinc finger protein 670
HSPA1B	ENSG00000204388	protein_coding	+	chr6:31795511-31798031	-4.35644	-2.12315	5e-05	0.00459112	down	3304	HSP70-1B|HSP70-2|HSP70.2	6	6p21.3	heat shock protein family A (Hsp70) member 1B
CSRP2BP	ENSG00000149474	protein_coding	+	chr20:18118516-18169031	-4.42731	-2.14643	0.00695	0.153878	down	57325	ATAC2|CRP2BP|KAT14|PRO1194|dJ717M23.1	20	20p11.23	CSRP2 binding protein
AQP1	ENSG00000240583	protein_coding	+	chr7:30692199-30965131	-4.49244	-2.1675	5e-05	0.00459112	down	358	AQP-CHIP|CHIP28|CO	7	7p14	aquaporin 1 (Colton blood group)
AGER	ENSG00000204305	protein_coding	-	chr6:32146130-32152101	-4.51288	-2.17405	0.02645	0.309279	down	177	RAGE	6	6p21.3	advanced glycosylation end product-specific receptor
PDRG1	ENSG00000088356	protein_coding	-	chr20:30435439-30539895	-4.54598	-2.18459	0.0035	0.098616	down	81572	C20orf126|PDRG	20	20q11.21	p53 and DNA damage regulated 1
SGPP2	ENSG00000163082	protein_coding	+	chr2:223289235-223425667	-4.59479	-2.2	0.00475	0.12034	down	130367	SPP2	2	2q36.1	sphingosine-1-phosphate phosphatase 2
MIDN	ENSG00000167470	protein_coding	+	chr19:1248551-1259142	-4.73361	-2.24294	5e-05	0.00459112	down	90007	-	19	19p13.3	midnolin
RNASE1	ENSG00000129538	protein_coding	-	chr14:21269386-21271437	-4.90217	-2.29342	5e-05	0.00459112	down	6035	RAC1|RIB1|RNS1	14	14q11.2	ribonuclease A family member 1, pancreatic
CCDC85B	ENSG00000175602	protein_coding	+	chr11:65657874-65659105	-5.09319	-2.34857	0.0017	0.063015	down	11007	DIPA	11	11q12.1	coiled-coil domain containing 85B
ID3	ENSG00000117318	protein_coding	-	chr1:23884408-23886285	-5.31872	-2.41108	0.0009	0.0410078	down	3399	HEIR-1|bHLHb25	1	1p36.13-p36.12	inhibitor of DNA binding 3, dominant negative helix-loop-helix protein
SOX7	ENSG00000171056	protein_coding	-	chr8:10581277-10697394	-5.43372	-2.44194	5e-05	0.00459112	down	83595	-	8	8p23.1	SRY-box 7
MESDC1	ENSG00000140406	protein_coding	+	chr15:81293294-81296342	-5.44662	-2.44536	0.0027	0.0844988	down	59274	-	15	15q13	mesoderm development candidate 1
ARL4D	ENSG00000175906	protein_coding	+	chr17:41476326-41478505	-5.59082	-2.48306	0.011	0.194126	down	379	ARF4L|ARL6	17	17q21.31	ADP ribosylation factor like GTPase 4D
XRCC2	ENSG00000196584	protein_coding	-	chr7:152341863-152373250	-5.67512	-2.50465	0.01095	0.193432	down	7516	-	7	7q36.1	X-ray repair complementing defective repair in Chinese hamster cells 2
TBC1D25	ENSG00000068354	protein_coding	+	chrX:48397844-48420997	-5.74318	-2.52185	0.0034	0.0974685	down	4943	MG81|OATL1	X	Xp11.23	TBC1 domain family member 25
VWA1	ENSG00000179403	protein_coding	+	chr1:1370240-1378262	-6.09628	-2.60793	0.0026	0.0829478	down	64856	WARP	1	1p36.33	von Willebrand factor A domain containing 1
HES4	ENSG00000188290	protein_coding	-	chr1:934341-935552	-6.19885	-2.632	0.01885	0.262492	down	57801	bHLHb42	1	1p36.33	hes family bHLH transcription factor 4
ABI3	ENSG00000108798	protein_coding	+	chr17:47280152-47300587	-6.40052	-2.67819	0.0059	0.138245	down	51225	NESH|SSH3BP3	17	17q21.3	ABI family member 3
THBD	ENSG00000178726	protein_coding	-	chr20:23026269-23030378	-6.50933	-2.70251	5e-05	0.00459112	down	7056	AHUS6|BDCA3|CD141|THPH12|THRM|TM	20	20p11.2	thrombomodulin
TRIM68	ENSG00000167333	protein_coding	-	chr11:4619901-4629489	-6.95784	-2.79864	0.01045	0.188277	down	55128	GC109|RNF137|SS-56|SS56	11	11p15.4	tripartite motif containing 68
ARMC7	ENSG00000125449	protein_coding	+	chr17:73106046-73127890	-7.79582	-2.9627	0.02295	0.289298	down	79637	-	17	17q25.1	armadillo repeat containing 7
CYR61	ENSG00000142871	protein_coding	+	chr1:86046443-86049645	-8.54891	-3.09574	5e-05	0.00459112	down	3491	CCN1|GIG1|IGFBP10	1	1p22.3	cysteine rich angiogenic inducer 61
NRL	ENSG00000129535	protein_coding	-	chr14:24549315-24602058	-8.84585	-3.145	0.02135	0.279855	down	4901	D14S46E|NRL-MAF|RP27	14	14q11.1-q11.2	neural retina leucine zipper
SP140	ENSG00000079263	protein_coding	+	chr2:230990025-231268447	-9.23518	-3.20714	0.0388	0.370762	down	11262	LYSP100|LYSP100-A|LYSP100-B	2	2q37.1	SP140 nuclear body protein
SKA3	ENSG00000165480	protein_coding	-	chr13:21727733-21750741	-10.8233	-3.43607	0.00765	0.16166	down	221150	C13orf3|RAMA1	13	13q12.11	spindle and kinetochore associated complex subunit 3
CDC42EP1	ENSG00000128283	protein_coding	+	chr22:37956453-37965412	-14.1868	-3.82648	0.00025	0.0159234	down	11135	BORG5|CEP1|MSE55	22	22q13.1	CDC42 effector protein 1
FGF5	ENSG00000138675	protein_coding	+	chr4:81187752-81884910	-47.4758	-5.56912	0.0012	0.0489995	down	2250	HBGF-5|Smag-82|TCMGLY	4	4q21	fibroblast growth factor 5
EGR1	ENSG00000120738	protein_coding	+	chr5:137801178-137805004	-54.3399	-5.76394	5e-05	0.00459112	down	1958	AT225|G0S30|KROX-24|NGFI-A|TIS8|ZIF-268|ZNF225	5	5q31.1	early growth response 1
